# Supplementary material for: Mitochondrial Dysfunction and Calcium Dysregulation in Leigh Syndrome Induced Pluripotent Stem Cell Derived Neurons
Source: Int J Mol Sci. 2020 Apr 30;21(9):3191. doi: 10.3390/ijms21093191 (PMC7247580; doi:10.3390/ijms21093191)
Supplement: Supplementary file 1 [file ijms-21-03191-s001.zip]

Archive with 3 entries (3 files):
- Supplementary Figure S1.docx
- Supplementary video 1 Control.avi
- Supplementary video 2 Patient.avi
